# Supplementary material for: Orbital perspective on high-harmonic generation from solids
Source: Nat Commun. 2023 Dec 18;14:8421. doi: 10.1038/s41467-023-44041-0 (PMC10728088; doi:10.1038/s41467-023-44041-0)
Supplement: Supplementary file 4 — Supplementary Data 1 [file 41467_2023_44041_MOESM4_ESM.zip]

Archive with 3 entries (2 files):
- ExtendedData/
- ExtendedData/README
- ExtendedData/res2_centres.xyz
