# Supplementary material for: Orbital perspective on high-harmonic generation from solids
Source: Nat Commun. 2023 Dec 18;14:8421. doi: 10.1038/s41467-023-44041-0 (PMC10728088; doi:10.1038/s41467-023-44041-0)
Supplement: Supplementary file 4 — Supplementary Data 1 [file 41467_2023_44041_MOESM4_ESM.zip › ExtendedData/res2_centres.xyz]

    56
 Wannier centres, written by Wannier90 on22Feb2022 at 07:23:20 
S1_p1          1.59259550       0.85045376       1.89214413
S1_p2          1.59110482       0.83464115       1.72612068
S1_p3          1.58700183       0.87622086       1.70916116
S2_p1         -1.64127042      -1.04724930      -1.29555909
S2_p2         -1.61882143      -1.03355994      -1.10568699
S2_p3         -1.64340406      -1.04711320      -1.11887399
S3_p1          3.31975432       3.69563649       1.47705849
S3_p2          3.25602590       3.64818474       1.27910587
S3_p3          3.29464050       3.69673248       1.29612615
S4_p1         -0.01772231       1.81230739      -1.71485681
S4_p2         -0.01860279       1.80142301      -1.51660785
S4_p3         -0.03271217       1.75337242      -1.52219711
S5_p1          4.97066214       1.11288768       1.29560113
S5_p2          4.94817935       1.09918051       1.10573927
S5_p3          4.97279089       1.11278327       1.11891317
S6_p1          1.73670975      -0.78494814      -1.89203303
S6_p2          1.73800524      -0.76919949      -1.72597488
S6_p3          1.74224334      -0.81080218      -1.70901017
S7_p1          6.68103466       3.91478585       1.71467464
S7_p2          6.68185040       3.92563125       1.51640516
S7_p3          6.69603863       3.97367076       1.52193891
S8_p1          3.34340954       2.03160521      -1.47704060
S8_p2          3.40711249       2.07902487      -1.27908548
S8_p3          3.36853143       2.03046632      -1.29610881
Re1_d1          0.41423052      -0.02402369      -0.02664858
Re1_d2          0.28905848      -0.01396095      -0.04129928
Re1_d3          0.29972431      -0.10459369      -0.00179126
Re1_d4          0.28317634      -0.02508201      -0.00835490
Re1_d5          0.34661441      -0.05487502      -0.01073818
Re2_d1          1.46976978       2.40283002       0.05241903
Re2_d2          1.56601856       2.48167515       0.02639548
Re2_d3          1.44846486       2.54009642       0.08258649
Re2_d4          1.43180105       2.44497464       0.07700214
Re2_d5          1.51484285       2.55476060       0.06374537
Re3_d1          2.91476651       0.08962951       0.02669315
Re3_d2          3.04003614       0.07941850       0.04133401
Re3_d3          3.02939715       0.17014326       0.00180138
Re3_d4          3.04592541       0.09050875       0.00843336
Re3_d5          2.98245081       0.12042097       0.01084286
Re4_d1          5.19325063       3.32404485      -0.05244882
Re4_d2          5.09702823       3.24531323      -0.02648896
Re4_d3          5.21435678       3.18691723      -0.08270378
Re4_d4          5.23118940       3.28191895      -0.07700600
Re4_de5          5.14827935       3.17222481      -0.06374934
Re1         0.31162070      -0.05150440      -0.01550840
Re2         1.49206874       2.49320277       0.05824259
Re3         3.01746792       0.11701796       0.01556070
Re4         5.17093711       3.23375327      -0.05828804
S1          1.58831777       0.84822195       1.75358668
S2         -1.63269037      -1.04504575      -1.18331015
S3          3.30009755       3.68436728       1.35370673
S4         -0.01467679       1.78697936      -1.57311463
S5          4.96207216       1.11067506       1.18336280
S6          1.74088971      -0.78277043      -1.75345203
S7          6.67795719       3.94008895       1.57291432
S8          3.36306091       2.04286048      -1.35370057
